# Supplementary material for: A Dynamic Analysis of Toron Formation in Chiral Nematic Liquid Crystals Using a Polarization Holographic Microscope
Source: Polymers (Basel). 2025 Jul 2;17(13):1849. doi: 10.3390/polym17131849 (PMC12251636; doi:10.3390/polym17131849)
Supplement: Supplementary file 1 [file polymers-17-01849-s001.zip]

Archive with 1 entries (1 files):
- polymers-3726780-supplementary.mp4
